# Supplementary material for: A new species of Pseudosinella Schäffer, 1897 (Collembola, Entomobryidae) from Altamira Caves (Cantabria, Spain)
Source: Zookeys. 2020 Nov 9;989:39–54. doi: 10.3897/zookeys.989.52361 (PMC7669816; doi:10.3897/zookeys.989.52361)
Supplement: XML Treatment for Pseudosinella altamirensis [file zookeys.989.52361-treatment1.xml]

<!DOCTYPE tp:taxon-treatment
  PUBLIC "-//TaxonX//DTD Taxonomic Treatment Publishing DTD v0 20100105//EN" "tax-treatment-NSO.dtd">
<tp:taxon-treatment xmlns:tp="http://www.plazi.org/taxpub"><tp:treatment-meta><kwd-group><label>Taxon classification</label><kwd><named-content xmlns:xlink="http://www.w3.org/1999/xlink" content-type="kingdom">Animalia</named-content></kwd><kwd><named-content xmlns:xlink="http://www.w3.org/1999/xlink" content-type="order">Entomobryomorpha</named-content></kwd><kwd><named-content xmlns:xlink="http://www.w3.org/1999/xlink" content-type="family">Entomobryidae</named-content></kwd></kwd-group><mixed-citation publication-type="journal"><person-group><name><surname>Baquero</surname><given-names>Enrique</given-names></name><name><surname>Jordana</surname><given-names>Rafael</given-names></name><name><surname>Labrada</surname><given-names>Lucía</given-names></name><name><surname>Luque</surname><given-names>Carlos G.</given-names></name></person-group><article-title>A new species of <italic><tp:taxon-name><tp:taxon-name-part taxon-name-part-type="genus" reg="Pseudosinella">Pseudosinella</tp:taxon-name-part></tp:taxon-name></italic> Schäffer, 1897 (<tp:taxon-name><tp:taxon-name-part taxon-name-part-type="order">Collembola</tp:taxon-name-part></tp:taxon-name>, <tp:taxon-name><tp:taxon-name-part taxon-name-part-type="family">Entomobryidae</tp:taxon-name-part></tp:taxon-name>) from Altamira Caves (Cantabria, Spain)</article-title><source>Zookeys</source><day>09</day><month>11</month><year>2020</year><volume>989</volume><fpage>39</fpage><lpage>54</lpage><pub-id pub-id-type="doi">10.3897/zookeys.989.52361</pub-id></mixed-citation></tp:treatment-meta><tp:nomenclature><tp:taxon-name><object-id xmlns:xlink="http://www.w3.org/1999/xlink" content-type="arpha" xlink:type="simple">2CFF569E-776D-5B8D-8B6E-1FE4FB66B87B</object-id>
              <tp:taxon-name-part taxon-name-part-type="genus" reg="Pseudosinella">Pseudosinella</tp:taxon-name-part>
              <tp:taxon-name-part taxon-name-part-type="species" reg="altamirensis">altamirensis</tp:taxon-name-part>
              <object-id xmlns:xlink="http://www.w3.org/1999/xlink" content-type="zoobank" xlink:type="simple">http://zoobank.org/2f1163c5-c7d2-43e7-93a7-b7d30c2f11d0</object-id>
            </tp:taxon-name><tp:taxon-status xmlns:xlink="http://www.w3.org/1999/xlink" xlink:type="simple">sp. nov.</tp:taxon-status><xref ref-type="fig" rid="F3">Figs 3</xref><xref ref-type="fig" rid="F4">, 4</xref><xref ref-type="fig" rid="F5">, 5</xref><xref ref-type="fig" rid="F6">, 6</xref><xref ref-type="fig" rid="F7">, 7</xref></tp:nomenclature><tp:treatment-sec sec-type="type material" id="SECID0EIRAG"><title>Type material.</title><p><bold><italic>Holotype</italic></bold>: Spain • ♀; Cantabria, municipal district of Santillana del Mar, <bold>Altamira Cave</bold>, Sala de Polícromos (Polychromes Room), National Museum and Research Centre of Altamira; <named-content xmlns:xlink="http://www.w3.org/1999/xlink" content-type="dwc:verbatimCoordinates" xlink:type="simple"><named-content content-type="geo-json" specific-use="{&#34;type&#34;:&#34;Point&#34;,&#34;coordinates&#34;:[-4.119667,43.376833]}" id="NCID0EYRAG" xlink:type="simple">43°22.61'N, 4°7.18'W</named-content></named-content>; 148 m <abbrev xmlns:xlink="http://www.w3.org/1999/xlink" xlink:title="above sea level" id="ABBRID0E4RAG" xlink:type="simple">a.s.l</abbrev>.; 29 Aug. 2000; C. Glez.-Luque leg.; slide labelled “<named-content xmlns:xlink="http://www.w3.org/1999/xlink" content-type="dwc:institutional_code" xlink:type="simple">MZNA </named-content>-Altamira 6d-01”. <bold><italic>Paratypes</italic></bold>: • 49 specimens on ethyl alcohol and 3 specimens mounted on SEM stubs; Cueva de las Estalactitas (Stalactites cave); <named-content xmlns:xlink="http://www.w3.org/1999/xlink" content-type="dwc:verbatimCoordinates" xlink:type="simple"><named-content content-type="geo-json" specific-use="{&#34;type&#34;:&#34;Point&#34;,&#34;coordinates&#34;:[-4.120167,43.377333]}" id="NCID0EMSAG" xlink:type="simple">43°22.64'N, 4°7.21'W</named-content></named-content>; 148 m <abbrev xmlns:xlink="http://www.w3.org/1999/xlink" xlink:title="above sea level" id="ABBRID0ERSAG" xlink:type="simple">a.s.l</abbrev>.; 29 Aug. 2000; C. Glez.-Luque leg.; slides <named-content xmlns:xlink="http://www.w3.org/1999/xlink" content-type="dwc:institutional_code" xlink:type="simple">MZNA </named-content>-Altamira 6d-02 to 05 • 3 specimens on slides and 25 in ethyl alcohol; Polychromes Room; <named-content xmlns:xlink="http://www.w3.org/1999/xlink" content-type="dwc:verbatimCoordinates" xlink:type="simple"><named-content content-type="geo-json" specific-use="{&#34;type&#34;:&#34;Point&#34;,&#34;coordinates&#34;:[-4.119667,43.376833]}" id="NCID0E4SAG" xlink:type="simple">43°22.61'N, 4°7.18'W</named-content></named-content>; 148 m <abbrev xmlns:xlink="http://www.w3.org/1999/xlink" xlink:title="above sea level" id="ABBRID0ECTAG" xlink:type="simple">a.s.l</abbrev>.; 24 Mar. 2008; Cesáreo Saiz leg.; slides <named-content xmlns:xlink="http://www.w3.org/1999/xlink" content-type="dwc:institutional_code" xlink:type="simple">MZNA </named-content>-Altamira01-01 and <named-content xmlns:xlink="http://www.w3.org/1999/xlink" content-type="dwc:institutional_code" xlink:type="simple">MZNA </named-content>-Altamira01-02; deposited at the Museum of Zoology, University of Navarra, Pamplona, Spain (<named-content xmlns:xlink="http://www.w3.org/1999/xlink" content-type="dwc:institutional_code" xlink:type="simple">MZNA </named-content>).</p></tp:treatment-sec><tp:treatment-sec sec-type="material" id="SECID0EVTAG"><title>Other material.</title><p>Spain – <bold>Cantabria</bold> • 2 specimens on slides and 14 on ethyl alcohol; La Venta del Cuco cave, Ubiarco, Santillana del Mar; <named-content xmlns:xlink="http://www.w3.org/1999/xlink" content-type="dwc:verbatimCoordinates" xlink:type="simple"><named-content content-type="geo-json" specific-use="{&#34;type&#34;:&#34;Point&#34;,&#34;coordinates&#34;:[-4.105833,43.404667]}" id="NCID0EAUAG" xlink:type="simple">43°24.28'N, 4°6.35'W</named-content></named-content>; 145 m <abbrev xmlns:xlink="http://www.w3.org/1999/xlink" xlink:title="above sea level" id="ABBRID0EFUAG" xlink:type="simple">a.s.l</abbrev>.; 13 Sep. 1995; C. Glez.-Luque leg.; slides <named-content xmlns:xlink="http://www.w3.org/1999/xlink" content-type="dwc:institutional_code" xlink:type="simple">MZNA </named-content>-Luque Coll. 13d-01 and 02 • 1 specimen on slide and 1 in ethyl alcohol; Cudón cave, Cudón, Miengo; <named-content xmlns:xlink="http://www.w3.org/1999/xlink" content-type="dwc:verbatimCoordinates" xlink:type="simple"><named-content content-type="geo-json" specific-use="{&#34;type&#34;:&#34;Point&#34;,&#34;coordinates&#34;:[-4.012333,43.415667]}" id="NCID0ERUAG" xlink:type="simple">43°24.94'N, 4°0.74'W</named-content></named-content>; 22 m <abbrev xmlns:xlink="http://www.w3.org/1999/xlink" xlink:title="above sea level" id="ABBRID0EWUAG" xlink:type="simple">a.s.l</abbrev>.; 14 Sep. 1995; C. Glez.-Luque leg.; slide <named-content xmlns:xlink="http://www.w3.org/1999/xlink" content-type="dwc:institutional_code" xlink:type="simple">MZNA </named-content>-Luque Coll. 36d • 1 specimen on slide and 3 in ethyl alcohol; Peña Caranceja or La Peñona cave, Barcenaciones, Reocín; <named-content xmlns:xlink="http://www.w3.org/1999/xlink" content-type="dwc:verbatimCoordinates" xlink:type="simple"><named-content content-type="geo-json" specific-use="{&#34;type&#34;:&#34;Point&#34;,&#34;coordinates&#34;:[-4.157500,43.338833]}" id="NCID0ECVAG" xlink:type="simple">43°20.33'N, 4°9.45'W</named-content></named-content>; 125 m <abbrev xmlns:xlink="http://www.w3.org/1999/xlink" xlink:title="above sea level" id="ABBRID0EHVAG" xlink:type="simple">a.s.l</abbrev>.; 7 Oct. 2000; C. Glez.-Luque leg.; slide <named-content xmlns:xlink="http://www.w3.org/1999/xlink" content-type="dwc:institutional_code" xlink:type="simple">MZNA </named-content>-Luque Coll. 3d • 2 specimens on slide and three in ethyl alcohol; Cobezo, Cobeján or Perro cave, Viaña, Cabuérniga; <named-content xmlns:xlink="http://www.w3.org/1999/xlink" content-type="dwc:verbatimCoordinates" xlink:type="simple"><named-content content-type="geo-json" specific-use="{&#34;type&#34;:&#34;Point&#34;,&#34;coordinates&#34;:[-4.275333,43.193500]}" id="NCID0ETVAG" xlink:type="simple">43°11.61'N, 4°16.52'W</named-content></named-content>; 360 m <abbrev xmlns:xlink="http://www.w3.org/1999/xlink" xlink:title="above sea level" id="ABBRID0EYVAG" xlink:type="simple">a.s.l</abbrev>.; 15 Jun. 1996; C. Glez.-Luque leg.; slide <named-content xmlns:xlink="http://www.w3.org/1999/xlink" content-type="dwc:institutional_code" xlink:type="simple">MZNA </named-content>-Luque Coll. 7d.</p></tp:treatment-sec><tp:treatment-sec sec-type="diagnosis" id="SECID0EBWAG"><title>Diagnosis.</title><p>5 + 5 ocelli. Antennae moderately long. <abbrev xmlns:xlink="http://www.w3.org/1999/xlink" xlink:title="antennal segment" id="ABBRID0EHWAG" xlink:type="simple">Ant</abbrev> III sense organ with two paddle- or leaf-shaped and two additional sensilla. Area not ringed of dentes nearly five times the length of mucro. Claw elongate, with two paired basal teeth; tenent hair acuminate. Reduced formula: R<sub>0</sub>R<sub>1</sub>R<sub>2</sub>000/00/0101+2/s, -aBq<sub>1</sub>q<sub>2</sub>, M<sub>1</sub>m<sub>2</sub>R*el<sub>1</sub>l<sub>2</sub> (* 1/3 to 2/3 of M; sometimes M<sub>1</sub> smooth and L<sub>2</sub> ciliated, and usually asymmetrically).</p></tp:treatment-sec><tp:treatment-sec sec-type="description" id="SECID0EBXAG"><title>Description.</title><p><bold><italic>Habitus</italic></bold> (Figs <xref ref-type="fig" rid="F3">3</xref>, <xref ref-type="fig" rid="F4">4A</xref>). Body length up to 3.1 mm (holotype: 2.3 mm). Colour: blue pigment laterally on body from <abbrev xmlns:xlink="http://www.w3.org/1999/xlink" xlink:title="thoracic tergite" id="ABBRID0EUXAG" xlink:type="simple">Th</abbrev> II to <abbrev xmlns:xlink="http://www.w3.org/1999/xlink" xlink:title="abdominal tergite" id="ABBRID0EYXAG" xlink:type="simple">Abd</abbrev> IV, but extended to dorsal part in <abbrev xmlns:xlink="http://www.w3.org/1999/xlink" xlink:title="thoracic tergite" id="ABBRID0E3XAG" xlink:type="simple">Th</abbrev> II, coxae I–III, first third of femur III, laterally on head and vertex and <abbrev xmlns:xlink="http://www.w3.org/1999/xlink" xlink:title="antennal segment" id="ABBRID0EAYAG" xlink:type="simple">Ant</abbrev> I–III. <abbrev xmlns:xlink="http://www.w3.org/1999/xlink" xlink:title="abdominal tergite" id="ABBRID0EEYAG" xlink:type="simple">Abd</abbrev> IV paler. Eyes and a spot on central vertex strongly pigmented.</p><fig id="F3" position="float" orientation="portrait"><object-id xmlns:xlink="http://www.w3.org/1999/xlink" content-type="doi" xlink:type="simple">10.3897/zookeys.989.52361.figure3</object-id><object-id xmlns:xlink="http://www.w3.org/1999/xlink" content-type="arpha" xlink:type="simple">C9F5099A-E988-59B4-B4E2-C439329C0AA7</object-id><label>Figure 3.</label><caption><p><italic><tp:taxon-name><tp:taxon-name-part taxon-name-part-type="genus" reg="Pseudosinella">Pseudosinella</tp:taxon-name-part> <tp:taxon-name-part taxon-name-part-type="species" reg="altamirensis">altamirensis</tp:taxon-name-part></tp:taxon-name></italic> sp. nov. Habitus. Scale bar: 0.5 mm.</p></caption><graphic xmlns:xlink="http://www.w3.org/1999/xlink" xlink:href="zookeys-989-039-g003.jpg" position="float" orientation="portrait" xlink:type="simple" id="oo_473370.jpg"><uri content-type="original_file" xlink:type="simple">https://binary.pensoft.net/fig/473370</uri></graphic></fig><p><bold><italic>Head</italic></bold>. With five eyes (ABDEF or ABCDF; C and F smaller, almost imperceptible in some specimens). Intraocular chaetae p, r, and s present. Only A<sub>0</sub>, A<sub>2</sub>, A<sub>3</sub>, An<sub>1</sub>, An<sub>2</sub>, An<sub>3a</sub>, and An<sub>3</sub> as <abbrev xmlns:xlink="http://www.w3.org/1999/xlink" xlink:title="macrochaeta" id="ABBRID0EVZAG" xlink:type="simple">Mc</abbrev> (Fig. <xref ref-type="fig" rid="F7">7C</xref>). Ratio antenna/cephalic diagonal 1.64–2.16. Antennal segments I/II/III/IV ratios 1/2–2.7/2.3–2.7/3.5–4.1. <abbrev xmlns:xlink="http://www.w3.org/1999/xlink" xlink:title="antennal segment" id="ABBRID0E4ZAG" xlink:type="simple">Ant</abbrev> IV proximal area in Fig. <xref ref-type="fig" rid="F5">5A</xref>; apical vesicle absent (Fig. <xref ref-type="fig" rid="F7">7A</xref>); in this segment there are up to four special leaf-shaped sensilla on the distal third, two of them aligned, and at least five other different types of sensilla (some described by <xref ref-type="bibr" rid="B1">Beruete et al. 2002</xref>): smooth and cylindrical, some with short fringes, clearly different from the normal chaetae (Fig. <xref ref-type="fig" rid="F5">5B</xref>); smooth, shorter and narrowed in its distal third (Fig. <xref ref-type="fig" rid="F5">5C</xref>); and leaf-shaped, similar to the sensorial chaetae ‘s’ of sensory organ of <abbrev xmlns:xlink="http://www.w3.org/1999/xlink" xlink:title="antennal segment" id="ABBRID0EV1AG" xlink:type="simple">Ant</abbrev> III (Fig. <xref ref-type="fig" rid="F5">5D</xref>). <abbrev xmlns:xlink="http://www.w3.org/1999/xlink" xlink:title="antennal segment" id="ABBRID0E41AG" xlink:type="simple">Ant</abbrev> III sense organ with a peculiar configuration: two paddle-shaped sensilla (individually encased in a pit and more or less one above the other), another two similar ones but in a dorso-internal position, and two small, rounded, spiny guard sensilla on both sides of the first one (Fig. <xref ref-type="fig" rid="F7">7B</xref>). Apical region of the <abbrev xmlns:xlink="http://www.w3.org/1999/xlink" xlink:title="antennal segment" id="ABBRID0EF2AG" xlink:type="simple">Ant</abbrev> II–III with pseudopore in internal-ventral position, far from chaetae line. Antennae without scales. Prelabral chaetae ciliated; labral row a, m, and p all smooth (distal row (a) on papillae). Formula of the labial base M<sub>1</sub>m<sub>2</sub>Rel<sub>1</sub>l<sub>2</sub>; M<sub>1</sub> sometimes smooth, asymmetrical in some specimens; R ciliated, 1/3 to 1/2 length of the neighbouring smooth <abbrev xmlns:xlink="http://www.w3.org/1999/xlink" xlink:title="macrochaeta" id="ABBRID0ET2AG" xlink:type="simple">Mc</abbrev> m<sub>2</sub>; l<sub>1</sub> occasionally ciliated; the remaining chaetae smooth, but with minute fringes or ciliation seen only in SEM (Fig. <xref ref-type="fig" rid="F5">5E</xref>). Bifurcate maxillary palp with three smooth sublobal chaetae. Labial papilla (l.p.) E with finger-shaped process just reaching the base of apical appendage. Maxilla in Fig. <xref ref-type="fig" rid="F5">5F</xref>.</p><p><bold><italic>Body</italic></bold>. <abbrev xmlns:xlink="http://www.w3.org/1999/xlink" xlink:title="thoracic tergite" id="ABBRID0EK3AG" xlink:type="simple">Th</abbrev> II without <abbrev xmlns:xlink="http://www.w3.org/1999/xlink" xlink:title="macrochaeta" id="ABBRID0EO3AG" xlink:type="simple">Mc</abbrev>; pseudopore of this tergite in Fig. <xref ref-type="fig" rid="F6">6A</xref>. <abbrev xmlns:xlink="http://www.w3.org/1999/xlink" xlink:title="thoracic tergite" id="ABBRID0EW3AG" xlink:type="simple">Th</abbrev> III without <abbrev xmlns:xlink="http://www.w3.org/1999/xlink" xlink:title="macrochaeta" id="ABBRID0E13AG" xlink:type="simple">Mc</abbrev>. <abbrev xmlns:xlink="http://www.w3.org/1999/xlink" xlink:title="abdominal tergite" id="ABBRID0E53AG" xlink:type="simple">Abd</abbrev> II: chaetae a, q<sub>1</sub> and q<sub>2</sub> as ciliated <abbrev xmlns:xlink="http://www.w3.org/1999/xlink" xlink:title="microchaeta" id="ABBRID0EG4AG" xlink:type="simple">mic</abbrev>, chaeta B as broad ciliated <abbrev xmlns:xlink="http://www.w3.org/1999/xlink" xlink:title="macrochaeta" id="ABBRID0EK4AG" xlink:type="simple">Mc</abbrev> (Fig. <xref ref-type="fig" rid="F7">7D</xref>). <abbrev xmlns:xlink="http://www.w3.org/1999/xlink" xlink:title="abdominal tergite" id="ABBRID0ES4AG" xlink:type="simple">Abd</abbrev> III chaetotaxy shown in Fig. <xref ref-type="fig" rid="F7">7E</xref>. Accessory chaeta ‘s’ in the anterior trichobothrial complex of <abbrev xmlns:xlink="http://www.w3.org/1999/xlink" xlink:title="abdominal tergite" id="ABBRID0E14AG" xlink:type="simple">Abd</abbrev> IV present. Medial chaeta B<sub>5</sub> below the level of the trichobothrium T<sub>4</sub>. Pseudopore between B<sub>5</sub> and B<sub>6</sub>. Legs scales only on coxae. Trochanteral organ with ca 30 chaetae (Fig. <xref ref-type="fig" rid="F4">4C</xref>). Remaining chaetae clearly visible on all legs, acuminate and largest on leg III. Differentiated supraempodial inner chaeta on hind tibiotarsus well differentiated and acuminate. Dorsal tibiotarsal tenent hairs acuminate, 0.3 times the length of inner margin of claw. Claw with only three internal teeth: dental plate occupying 35% of the basal internal edge, with the basal paired teeth of different sizes (posterior one larger and slightly more distal than anterior); unpaired tooth well developed, approximately 40% from base; lateral tooth, anterior, less frequently posterior, present in some specimens on leg I and in basal positions; dorsal tooth basal, observed only in one specimen at SEM. <italic><tp:taxon-name><tp:taxon-name-part taxon-name-part-type="genus" reg="Empodium">Empodium</tp:taxon-name-part></tp:taxon-name></italic> appendage acuminate, basally swollen, externally smooth, with a minute tooth in some specimens (Figs <xref ref-type="fig" rid="F4">4B</xref>, <xref ref-type="fig" rid="F6">6B</xref>). Retinaculum with 4 + 4 teeth and one ciliated chaeta. Ventral tube without scales; lateral flap with a maximum of eight smooth and six ciliated chaetae. Manubrium and dens with scales only ventrally (anteriorly); two internal and 7–12 external chaetae related to two distal pseudopores of manubrial plate; area not ringed of dentes nearly five times the length of mucro; mucro with distal tooth longer than the anteapical; basal spine reaching the tip of distal tooth (Fig. <xref ref-type="fig" rid="F6">6C–F</xref>). Chaetotaxy from head to <abbrev xmlns:xlink="http://www.w3.org/1999/xlink" xlink:title="abdominal tergite" id="ABBRID0E45AG" xlink:type="simple">Abd</abbrev> V illustrated in Fig. <xref ref-type="fig" rid="F7">7C–G</xref>.</p><fig id="F4" position="float" orientation="portrait"><object-id xmlns:xlink="http://www.w3.org/1999/xlink" content-type="doi" xlink:type="simple">10.3897/zookeys.989.52361.figure4</object-id><object-id xmlns:xlink="http://www.w3.org/1999/xlink" content-type="arpha" xlink:type="simple">AAA1AEF3-34AC-5C76-96ED-234F2E39EA18</object-id><label>Figure 4.</label><caption><p><italic><tp:taxon-name><tp:taxon-name-part taxon-name-part-type="genus" reg="Pseudosinella">Pseudosinella</tp:taxon-name-part> <tp:taxon-name-part taxon-name-part-type="species" reg="altamirensis">altamirensis</tp:taxon-name-part></tp:taxon-name></italic> sp. nov. <bold>A</bold> habitus <bold>B</bold> distal part of tibiotarsus III and claw complex <bold>C</bold> trochanteral organ. Scale bars: 0.5 mm (<bold>A</bold>); 0.02 mm (<bold>B, C</bold>).</p></caption><graphic xmlns:xlink="http://www.w3.org/1999/xlink" xlink:href="zookeys-989-039-g004.jpg" position="float" orientation="portrait" xlink:type="simple" id="oo_473371.jpg"><uri content-type="original_file" xlink:type="simple">https://binary.pensoft.net/fig/473371</uri></graphic></fig><fig id="F5" position="float" orientation="portrait"><object-id xmlns:xlink="http://www.w3.org/1999/xlink" content-type="doi" xlink:type="simple">10.3897/zookeys.989.52361.figure5</object-id><object-id xmlns:xlink="http://www.w3.org/1999/xlink" content-type="arpha" xlink:type="simple">EBC85796-410F-5417-8B38-C4A699318A66</object-id><label>Figure 5.</label><caption><p><italic><tp:taxon-name><tp:taxon-name-part taxon-name-part-type="genus" reg="Pseudosinella">Pseudosinella</tp:taxon-name-part> <tp:taxon-name-part taxon-name-part-type="species" reg="altamirensis">altamirensis</tp:taxon-name-part></tp:taxon-name></italic> sp. nov. <bold>A</bold> proximal half of <abbrev xmlns:xlink="http://www.w3.org/1999/xlink" xlink:title="antennal segment" id="ABBRID0E3ABG" xlink:type="simple">Ant</abbrev> IV <bold>B</bold> detail of <abbrev xmlns:xlink="http://www.w3.org/1999/xlink" xlink:title="antennal segment" id="ABBRID0ECBBG" xlink:type="simple">Ant</abbrev> IV showing normal chaetae and different types of sensilla: leaf shaped, smooth, with small cilia <bold>C</bold> detail at high magnification of the small sensilla narrowed at tip found on <abbrev xmlns:xlink="http://www.w3.org/1999/xlink" xlink:title="antennal segment" id="ABBRID0EIBBG" xlink:type="simple">Ant</abbrev> II–IV <bold>D</bold> two leaf-shaped sensilla on <abbrev xmlns:xlink="http://www.w3.org/1999/xlink" xlink:title="antennal segment" id="ABBRID0EOBBG" xlink:type="simple">Ant</abbrev> IV <bold>E</bold> labium and labral palps <bold>F</bold> maxillae. Scale bars: 0.02 mm (<bold>A, E</bold>); 0.007 mm (<bold>B</bold>); 0.002 mm (<bold>C</bold>); 0.006 mm (<bold>D</bold>); 0.009 mm (<bold>F</bold>).</p></caption><graphic xmlns:xlink="http://www.w3.org/1999/xlink" xlink:href="zookeys-989-039-g005.jpg" position="float" orientation="portrait" xlink:type="simple" id="oo_473372.jpg"><uri content-type="original_file" xlink:type="simple">https://binary.pensoft.net/fig/473372</uri></graphic></fig></tp:treatment-sec><tp:treatment-sec sec-type="biology" id="SECID0EFCBG"><title>Biology.</title><p>This species is always found over organic matter accumulation. In Cudón cave, it has been found over the residue of rotten and wet wood; in the other caves it was found over old, mouldy rat and bat faeces and generally in insect cadavers with visible fungi. Although this species reaches to the dark zone of the caves near very wet areas, it has been found in deep zones on walls, roofs, and soils where the environmental humidity is near the saturation point (Fig. <xref ref-type="fig" rid="F2">2</xref>). The species appears to be restricted to the karst systems associated with the Saja River and within the municipal districts of Miengo, Santillana del Mar, Reocín, and Cabuérniga (<xref ref-type="bibr" rid="B21">Luque and Labrada 2016</xref>) (Fig. <xref ref-type="fig" rid="F1">1</xref>).</p><fig id="F6" position="float" orientation="portrait"><object-id xmlns:xlink="http://www.w3.org/1999/xlink" content-type="doi" xlink:type="simple">10.3897/zookeys.989.52361.figure6</object-id><object-id xmlns:xlink="http://www.w3.org/1999/xlink" content-type="arpha" xlink:type="simple">D235F80F-2DD0-5CDF-8D0E-6D489B091216</object-id><label>Figure 6.</label><caption><p><italic><tp:taxon-name><tp:taxon-name-part taxon-name-part-type="genus" reg="Pseudosinella">Pseudosinella</tp:taxon-name-part> <tp:taxon-name-part taxon-name-part-type="species" reg="altamirensis">altamirensis</tp:taxon-name-part></tp:taxon-name></italic> sp. nov. <bold>A</bold><abbrev xmlns:xlink="http://www.w3.org/1999/xlink" xlink:title="thoracic tergite" id="ABBRID0EMDBG" xlink:type="simple">Th</abbrev> II pseudopore <bold>B</bold> claw and empodium appendage of leg III <bold>C</bold> distal par of dens and mucro <bold>D</bold> tip of dens and mucro, not visible by the covering scales of terminal dens <bold>E</bold> mucro partially covered by scales and chaetae <bold>F</bold> mucro and mucronal spine. Scale bars: 0.004 mm (<bold>A, F</bold>); 0.02 mm (<bold>B, D</bold>); 0.04 mm (<bold>C</bold>); 0.007 mm (<bold>E</bold>).</p></caption><graphic xmlns:xlink="http://www.w3.org/1999/xlink" xlink:href="zookeys-989-039-g006.jpg" position="float" orientation="portrait" xlink:type="simple" id="oo_473373.jpg"><uri content-type="original_file" xlink:type="simple">https://binary.pensoft.net/fig/473373</uri></graphic></fig></tp:treatment-sec><tp:treatment-sec sec-type="etymology" id="SECID0EHEBG"><title>Etymology.</title><p>The name is toponymical and refers to the type locality, the Altamira Cave, one of the most important Palaeolithic art sites in Europe.</p><fig id="F7" position="float" orientation="portrait"><object-id xmlns:xlink="http://www.w3.org/1999/xlink" content-type="doi" xlink:type="simple">10.3897/zookeys.989.52361.figure7</object-id><object-id xmlns:xlink="http://www.w3.org/1999/xlink" content-type="arpha" xlink:type="simple">89732EDE-7C3F-5492-B1B1-DE70425FFFA4</object-id><label>Figure 7.</label><caption><p><italic><tp:taxon-name><tp:taxon-name-part taxon-name-part-type="genus" reg="Pseudosinella">Pseudosinella</tp:taxon-name-part> <tp:taxon-name-part taxon-name-part-type="species" reg="altamirensis">altamirensis</tp:taxon-name-part></tp:taxon-name></italic> sp. nov. <bold>A</bold> antennae, tip of <abbrev xmlns:xlink="http://www.w3.org/1999/xlink" xlink:title="antennal segment" id="ABBRID0EBFBG" xlink:type="simple">Ant</abbrev> IV <bold>B</bold> antennae, <abbrev xmlns:xlink="http://www.w3.org/1999/xlink" xlink:title="antennal segment" id="ABBRID0EHFBG" xlink:type="simple">Ant</abbrev> III sensory organ <bold>C</bold> head, dorsal chaetotaxy; Abdomen dorsal chaetotaxy: <bold>D</bold> abd II <bold>E</bold> abd III <bold>F</bold> abd IV <bold>G</bold> abd V. White dots, <abbrev xmlns:xlink="http://www.w3.org/1999/xlink" xlink:title="macrochaeta" id="ABBRID0EVFBG" xlink:type="simple">Mc</abbrev> (size of the socket proportional to reality); black dots, <abbrev xmlns:xlink="http://www.w3.org/1999/xlink" xlink:title="microchaeta" id="ABBRID0EZFBG" xlink:type="simple">mic</abbrev>. Scale bars: 0.01 mm (<bold>A</bold>); 0.02 mm (<bold>B</bold>); 0.05 mm (<bold>C–E</bold>); 0.1 mm (<bold>F, G</bold>).</p></caption><graphic xmlns:xlink="http://www.w3.org/1999/xlink" xlink:href="zookeys-989-039-g007.jpg" position="float" orientation="portrait" xlink:type="simple" id="oo_473374.jpg"><uri content-type="original_file" xlink:type="simple">https://binary.pensoft.net/fig/473374</uri></graphic></fig></tp:treatment-sec><tp:treatment-sec><!--Section generated to contain objects referenced in tp:taxon-treatment.--><fig id="F2" position="float" orientation="portrait"><object-id xmlns:xlink="http://www.w3.org/1999/xlink" content-type="doi" xlink:type="simple">10.3897/zookeys.989.52361.figure2</object-id><object-id xmlns:xlink="http://www.w3.org/1999/xlink" content-type="arpha" xlink:type="simple">D21CB4E4-8F3C-5DA9-A869-4D2453F5F7CF</object-id><label>Figure 2.</label><caption><p>Geographical location of Altamira Caves (Cantabria, Spain). <bold>A</bold> location and ground plan of the Altamira Caves and its museum <bold>B</bold> location of the <italic><tp:taxon-name><tp:taxon-name-part taxon-name-part-type="genus" reg="Pseudosinella">Pseudosinella</tp:taxon-name-part> <tp:taxon-name-part taxon-name-part-type="species" reg="altamirensis">altamirensis</tp:taxon-name-part></tp:taxon-name></italic> sp. nov. sampling sites along Altamira Cave (August 2000): <bold>(1)</bold> areas where soil contained mouldy rat or bat faeces; <bold>(2)</bold> areas where soil contained a rat cadaver (<italic><tp:taxon-name><tp:taxon-name-part taxon-name-part-type="genus" reg="Rattus">Rattus</tp:taxon-name-part> <tp:taxon-name-part taxon-name-part-type="species" reg="rattus">rattus</tp:taxon-name-part></tp:taxon-name></italic>); <bold>(3)</bold> areas where soil contained a bat cadaver (<italic><tp:taxon-name><tp:taxon-name-part taxon-name-part-type="genus" reg="Rhinolophus">Rhinolophus</tp:taxon-name-part> <tp:taxon-name-part taxon-name-part-type="species" reg="hipossideros">hipossideros</tp:taxon-name-part></tp:taxon-name></italic>); <bold>(4)</bold> areas where walls had insect cadavers with visible fungal; <bold>(5)</bold> areas where water drips or flows towards the cave (hygropetric habitats); <bold>(6)</bold> areas where water had flooded the surface with small rim stone dams or gours; <bold>(7)</bold> areas with high clay soil content in the water; <bold>(8)</bold> areas of continuous monitoring of radon. Plan of the caves with its location courtesy of the National Museum and Research Centre of Altamira.</p></caption><graphic xmlns:xlink="http://www.w3.org/1999/xlink" xlink:href="zookeys-989-039-g002.jpg" position="float" orientation="portrait" xlink:type="simple" id="oo_473369.jpg"><uri content-type="original_file" xlink:type="simple">https://binary.pensoft.net/fig/473369</uri></graphic></fig><fig id="F1" position="float" orientation="portrait"><object-id xmlns:xlink="http://www.w3.org/1999/xlink" content-type="doi" xlink:type="simple">10.3897/zookeys.989.52361.figure1</object-id><object-id xmlns:xlink="http://www.w3.org/1999/xlink" content-type="arpha" xlink:type="simple">9A3FBAA6-A20B-5708-8896-682F33B74B6B</object-id><label>Figure 1.</label><caption><p>Location of the studied area. <bold>A</bold> Cantabrian Mountains (northern Spain) <bold>B</bold> UTM grid map with 10 km squares of the central region of the Cantabrian Mountain to show the outcrops of the rock systems (in grey) which contain limestone and geographical situation of the study area with the distribution of the cave-dwelling <italic><tp:taxon-name><tp:taxon-name-part taxon-name-part-type="genus" reg="Pseudosinella">Pseudosinella</tp:taxon-name-part> <tp:taxon-name-part taxon-name-part-type="species" reg="altamirensis">altamirensis</tp:taxon-name-part></tp:taxon-name></italic> sp. nov.: <bold>(1)</bold> Cudón cave; <bold>(2)</bold> La Venta del Cuco cave; <bold>(3)</bold> Altamira and Stalactites caves; <bold>(4)</bold> Peña Caranceja cave; <bold>(5)</bold> Cobezo cave. Source: Spanish Geological Institute and Cartographic Service of the Cantabrian Government, scale 1:50 000.</p></caption><graphic xmlns:xlink="http://www.w3.org/1999/xlink" xlink:href="zookeys-989-039-g001.jpg" position="float" orientation="portrait" xlink:type="simple" id="oo_473368.jpg"><uri content-type="original_file" xlink:type="simple">https://binary.pensoft.net/fig/473368</uri></graphic></fig></tp:treatment-sec><ref-list><ref id="B1"><mixed-citation xmlns:xlink="http://www.w3.org/1999/xlink" xlink:type="simple"><person-group><name name-style="western"><surname>Beruete</surname><given-names>E</given-names></name><name name-style="western"><surname>Baquero</surname><given-names>E</given-names></name><name name-style="western"><surname>Jordana</surname><given-names>R</given-names></name></person-group> (<year>2002</year>) <article-title>New species of <italic><tp:taxon-name><tp:taxon-name-part taxon-name-part-type="genus">Pseudosinella</tp:taxon-name-part></tp:taxon-name></italic> (<tp:taxon-name><tp:taxon-name-part taxon-name-part-type="order">Collembola</tp:taxon-name-part></tp:taxon-name>: <tp:taxon-name><tp:taxon-name-part taxon-name-part-type="family">Entomobryidae</tp:taxon-name-part></tp:taxon-name>) from karst caves on the Basque bio-speleologic district.</article-title><source>Annales de la Société Entomologique de France (Nouvelle série)</source><volume>38</volume>(<issue>4</issue>): <fpage>385</fpage>–<lpage>398</lpage>. <ext-link xlink:type="simple" ext-link-type="doi" xlink:href="10.1080/00379271.2002.10697351">https://doi.org/10.1080/00379271.2002.10697351</ext-link></mixed-citation></ref><ref id="B21"><mixed-citation xmlns:xlink="http://www.w3.org/1999/xlink" xlink:type="simple"><person-group><name name-style="western"><surname>Luque</surname><given-names>CG</given-names></name><name name-style="western"><surname>Labrada</surname><given-names>L</given-names></name></person-group> (<year>2016</year>) <article-title>La fauna subterránea de las cuevas de Altamira (España). Consideraciones para la conservación del arte rupestre clasificado Patrimonio Mundial.</article-title><source>Boletín de la Real Sociedad Española de Historia Natural, Sección Biológica</source><volume>110</volume>: <fpage>93</fpage>–<lpage>120</lpage>.</mixed-citation></ref></ref-list></tp:taxon-treatment>
